# Supplementary material for: Enhanced Imaging in Scanning Transmission X-Ray Microscopy Assisted by Ptychography
Source: Nanomaterials (Basel). 2025 Mar 26;15(7):496. doi: 10.3390/nano15070496 (PMC11990249; doi:10.3390/nano15070496)
Supplement: Supplementary file 1 [file nanomaterials-15-00496-s001.zip]

Archive with 1 entries (1 files):
- nanomaterials-3500030-supplementary.pdf
